# Supplementary material for: Sprouting Enhances Submergence Tolerance in Rice by Promoting Glutathione Biosynthesis and Turnover
Source: Antioxidants (Basel). 2025 Nov 21;14(12):1387. doi: 10.3390/antiox14121387 (PMC12729939; doi:10.3390/antiox14121387)
Supplement: Supplementary file 1 [file antioxidants-14-01387-s001.zip]

Archive with 8 entries (8 files):
- Supplementary Figure S1.png
- Supplementary Figure S2.png
- Supplementary Figure S3.png
- Table S1.xlsx
- Table S2.xlsx
- Table S3.xlsx
- Table S4.xlsx
- Table S5.xlsx
