# Supplementary material for: Sprouting Enhances Submergence Tolerance in Rice by Promoting Glutathione Biosynthesis and Turnover
Source: Antioxidants (Basel). 2025 Nov 21;14(12):1387. doi: 10.3390/antiox14121387 (PMC12729939; doi:10.3390/antiox14121387)
Supplement: Supplementary file 1 [file antioxidants-14-01387-s001.zip › Table S1.xlsx]

## Sheet: Sheet1
Transcriptome sequencing sample quality results
Sample	RawReads(M)	RawBases(G)	CleanReads(M)	CleanBases(G)	ValidBases(%)	Q30	GC	Total reads	Total mapped reads	Reads mapped in proper pairs
						(%)	(%)
HZ-0H-1	38.9	5.7	37.87	5.55	97.35	95.37	51.15	37866378	37049963(97.84%)	35244448(93.08%)
HZ-0H-2	42.99	6.29	41.79	6.12	97.2	95.6	49.8	41791298	40884283(97.83%)	38990686(93.30%)
HZ-0H-3	40.14	5.87	38.88	5.68	96.86	95.64	50.27	38883036	37989729(97.70%)	36193188(93.08%)
HZ-24H-1	39.36	5.76	38.26	5.6	97.21	95.27	51.72	38259662	37439756(97.86%)	35762942(93.47%)
HZ-24H-2	40.66	5.96	39.55	5.79	97.25	95.56	51.48	39545044	38715224(97.90%)	37010146(93.59%)
HZ-24H-3	42.38	6.22	41.35	6.07	97.57	95.37	51.61	41350884	40475868(97.88%)	38683738(93.55%)
HZ-48H-1	49.88	7.2	47.84	6.91	95.91	96.01	51.65	47839224	46639714(97.49%)	44161980(92.31%)
HZ-48H-2	48.52	7.1	47.18	6.91	97.24	95.79	51.64	47181890	45990390(97.47%)	43596438(92.40%)
HZ-48H-3	41.71	6.12	40.66	5.96	97.48	95.46	51.89	40658488	39629192(97.47%)	37588870(92.45%)
J48-0H-1	41.15	6.03	40.03	5.86	97.27	95.37	51.7	40028694	38882531(97.14%)	36878270(92.13%)
J48-0H-2	43.65	6.39	42.44	6.21	97.22	95.48	51.54	42436376	41206027(97.10%)	39084594(92.10%)
J48-0H-3	42.39	6.21	41.26	6.04	97.33	95.72	51.69	41256758	40092714(97.18%)	38052638(92.23%)
J48-24H-1	42.43	6.22	41.35	6.06	97.46	95.67	51.71	41350664	40371794(97.63%)	38425068(92.92%)
J48-24H-2	46.11	6.69	44.47	6.45	96.43	95.62	51.28	44465628	43376907(97.55%)	41253134(92.78%)
J48-24H-3	43.07	6.31	41.95	6.15	97.39	95.52	51.7	41945170	40939185(97.60%)	38926606(92.80%)
J48-48H-1	44.13	6.47	43.02	6.31	97.47	95.4	51.94	43015638	41834578(97.25%)	39601480(92.06%)
J48-48H-2	42.17	6.18	41.11	6.03	97.47	95.59	51.76	41106196	39974660(97.25%)	37831420(92.03%)
J48-48H-3	38.96	5.7	37.83	5.53	97.11	95.33	52.08	37828750	36770957(97.20%)	34788586(91.96%)
