# Supplementary material for: Sprouting Enhances Submergence Tolerance in Rice by Promoting Glutathione Biosynthesis and Turnover
Source: Antioxidants (Basel). 2025 Nov 21;14(12):1387. doi: 10.3390/antiox14121387 (PMC12729939; doi:10.3390/antiox14121387)
Supplement: Supplementary file 1 [file antioxidants-14-01387-s001.zip › Table S2.xlsx]

## Sheet: FPKM values
Differential genes expression in the Glutathione Metabolism Pathway
gene_id_R498	KEGG		HZ-0H-1	HZ-0H-2	HZ-0H-3	HZ-24H-1	HZ-24H-2	HZ-24H-3	HZ-48H-1	HZ-48H-2	HZ-48H-3	J48-0H-1	J48-0H-2	J48-0H-3	J48-24H-1	J48-24H-2	J48-24H-3	J48-48H-1	J48-48H-2	J48-48H-3	gene_symbol
OsR498G0203758400.01	4.3.2.9	GGCT	466.135	429.337	448.623	99.2164	95.5487	97.2177	35.195	37.9731	36.9093	286.286	297.231	290.373	65.3524	64.5783	64.4027	38.5504	35.4662	38.0028	GGCT2
OsR498G0408663600.01			0.132719	0.221609	0.131757	2.7065	2.77706	2.68728	10.5028	10.6507	9.70139	0.125237	0.118283	0.12162	3.16947	3.07779	3.05225	8.16778	9.83719	8.42522	GGCT2
OsR498G0102756200.01	3.5.2.9	OPLAH	7.83819	9.36879	9.11824	9.87768	10.7749	9.9198	14.8947	15.7156	15.5922	6.34906	6.52624	6.39973	11.7461	12.1302	11.5036	16.1435	16.3665	16.12	OXP1
OsR498G1221453900.01	PepA	PepA	0.413839	0.412332	0.228245	1.85169	1.52448	1.38084	4.54396	4.47279	4.43927	0.665309	0.560066	0.491594	2.7349	2.70505	2.57227	5.86867	6.50187	5.06392	Os12g0434400
OsR498G0917593000.01	6.3.2.2	GSH1	39.9818	57.5064	51.6888	21.9303	23.8754	20.157	20.4446	20.1284	19.4265	31.3546	31.6545	35.0643	18.4893	18.185	18.2661	18.8011	18.748	20.0695	GSH1
OsR498G0408689800.01	2.3.2.2	GGT	0.0378533	0.0117048	0.0626317	3.84136	3.95436	4.108	18.3011	17.69	16.6598	0.059532	0.0674717	0.150313	5.27605	4.91627	5.47872	13.7766	15.2019	15.2517	GGT2
OsR498G0100183500.01			0	0.0118888	0.0508931	1.22626	1.22661	1.6576	7.00656	7.69337	7.48281	0.0120936	0.0342663	0.0117443	3.55726	3.62771	3.33436	11.1251	10.7323	10.8734	GGT3
OsR498G0100183700.01			0.262514	0.329467	0.306602	0.611897	0.98528	0.936627	10.3742	11.5105	12.1963	0.0874284	0.0550492	0.0424517	4.03561	4.54213	4.97734	17.5082	17.1897	18.203	GGT3
OsR498G0408689800.01	3.4.19.13	GGT	0.0378533	0.0117048	0.0626317	3.84136	3.95436	4.108	18.3011	17.69	16.6598	0.059532	0.0674717	0.150313	5.27605	4.91627	5.47872	13.7766	15.2019	15.2517	GGT2
OsR498G0100183500.01			0	0.0118888	0.0508931	1.22626	1.22661	1.6576	7.00656	7.69337	7.48281	0.0120936	0.0342663	0.0117443	3.55726	3.62771	3.33436	11.1251	10.7323	10.8734	GGT3
OsR498G0100183700.01			0.262514	0.329467	0.306602	0.611897	0.98528	0.936627	10.3742	11.5105	12.1963	0.0874284	0.0550492	0.0424517	4.03561	4.54213	4.97734	17.5082	17.1897	18.203	GGT3
OsR498G0204995900.01	1.8.1.7	GR	19.2798	17.9834	18.6057	28.7435	28.7165	28.6797	40.1306	41.2437	40.6115	20.7766	19.9665	19.6467	33.3235	33.5949	32.9702	40.4587	39.1521	38.6603	GRC2
OsR498G0305276500.01			1.80865	1.58013	1.73854	11.2927	11.242	11.1563	14.246	13.9856	13.6822	0.794643	1.18548	1.31539	12.5218	13.1439	12.8733	12.8828	12.336	12.9808	EMB2360
OsR498G1221726500.01	6.3.2.3	GSS	12.7613	13.8421	13.2884	13.874	14.3437	13.387	19.5134	20.2313	19.291	10.1028	9.32791	9.59106	14.9874	15.4237	15.5518	21.4046	21.7826	21.6222	GSH2
OsR498G0511377300.01	1.1.1.42	IDH	0.724677	0.953361	0.928712	2.87794	3.33805	3.24373	6.11122	6.72869	6.46928	1.11898	0.704564	1.17118	4.20332	4.04409	3.89595	6.93388	6.92919	5.40523	IDH1
OsR498G0306192500.01	1.1.1.49	G6PD	0	0	0	0.107614	0.18806	0.0893869	0.93173	1.13019	1.10569	0.0315207	0	0	0.481644	0.474661	0.612994	1.78126	1.83628	1.9116	G6PD
OsR498G0100980700.01	2.5.1.18	GST	0.0698459	0.0647921	0.138679	0	0.0983058	0.342655	0.946265	0.664638	0.449544	0.0988621	0.186745	0	0	0.0297747	0	1.19062	0.927893	1.04574	GST1
OsR498G0102648200.01			8.28538	8.77678	8.49067	26.8126	27.7868	30.5866	37.4875	37.2167	38.287	22.4964	22.3906	22.5325	35.3818	36.6415	36.8799	36.2844	32.9843	37.3749	GST3
OsR498G0100969800.01			5.31028	5.60045	4.8011	66.7194	66.6436	70.1194	162.124	171.722	164.177	24.3088	25.1563	25.6054	100.438	103.054	102.22	113.317	108.484	114.242	GST4
OsR498G0100971400.01			4.14894	3.53042	4.5834	39.3146	34.8321	38.5936	79.3793	81.0633	84.8144	14.1	15.7358	13.3497	61.3405	57.0491	62.2685	50.2311	51.2739	56.3578	GSTF1
OsR498G0100974400.01			6.08867	5.66872	5.47097	34.3624	30.6921	31.3172	100.375	99.1543	102.976	4.19372	4.04007	3.95042	29.4773	29.7635	29.4788	53.0119	56.3135	58.3335	GSTF1
OsR498G0100975500.01			0.285353	0.235294	0.346237	32.6961	32.6358	32.7211	89.3966	87.1679	85.6786	0.388939	0.536885	0.61014	57.8306	55.6046	60.6419	76.054	76.137	69.8762	GSTF1
OsR498G0305185200.01			0.97091	1.32954	1.00977	14.7457	12.2553	14.4338	21.6835	23.574	24.2733	3.77375	4.3677	3.51648	21.1448	21.8574	21.984	20.7134	20.8408	21.9894	GSTF11
OsR498G0305185800.01			1.25355	0.904438	1.35509	9.073	10.2985	7.75244	14.6076	13.6736	15.291	4.02178	2.87989	3.85458	12.9033	11.6376	14.3217	14.5866	14.8539	15.6263	GSTF11
OsR498G0305186000.01			1.80778	2.28885	1.72193	3.89574	3.59884	2.83278	9.63704	9.7442	10.063	3.01984	2.41672	3.40274	6.14224	7.28987	7.24517	7.92295	7.8338	7.75413	GSTF11
OsR498G0305186200.01			25.4628	26.1204	28.3227	26.2857	21.8575	24.2043	27.5747	27.4133	28.2824	23.1796	23.5489	24.043	23.2255	21.8412	24.2325	24.7773	23.0735	22.1998	GSTF11
OsR498G1019126800.01			0.176721	0.25761	0.17544	5.0995	4.85614	4.88657	10.462	10.9907	9.7957	2.1202	1.34998	1.64255	7.91729	8.67424	8.33912	10.196	10.0616	10.9615	GSTF11
OsR498G0102048200.01			48.6916	51.3081	51.6607	260.051	237.998	237.877	743.749	725.62	754.87	60.8982	64.7091	66.3318	396.002	393.509	401.442	849.364	860.844	841.222	GSTF2
OsR498G1120426900.01			9.02426	9.60088	10.1846	21.9184	24.0568	24.3751	30.489	31.2304	31.1196	13.7242	11.8617	12.6123	25.8535	26.9829	24.8615	32.1107	33.8539	30.7921	GSTT1
OsR498G0307169400.01			22.897	22.6666	21.7319	17.536	18.8088	17.3563	98.2777	91.6269	94.4167	210.152	202.419	202.007	47.3149	40.235	43.443	124.226	119.235	129.341	GSTU1
OsR498G0917267800.01			18.9572	16.033	18.2157	30.1441	28.666	30.9689	49.8093	48.4522	50.2488	41.8928	45.3159	42.0214	51.3608	48.2803	48.2024	91.6376	94.4816	91.2687	GSTU1
OsR498G1019075200.01			7.69525	8.19712	7.99556	52.7543	48.4633	52.6433	48.6712	47.0075	47.6396	17.3228	19.4122	18.9439	68.319	65.2748	66.5347	64.7045	61.9297	64.9624	GSTU17
OsR498G0101803200.01			0.660299	0.878836	0.655514	4.96658	3.90596	5.07028	7.04672	6.55644	7.41741	2.65483	3.12148	2.78862	7.52859	7.34296	8.33581	9.73739	8.4169	8.33867	GSTU6
OsR498G0101803400.01			0	0.0298084	0.0957017	1.80126	0.693478	1.40445	8.39952	10.4728	10.5477	0.303218	0.114553	0.530029	5.12552	6.21899	6.41988	10.4777	9.62707	10.1032	GSTU6
OsR498G0713588900.01			2.95727	2.90955	3.70687	9.72919	9.2775	8.15326	21.6393	20.7265	21.5879	3.83347	3.83359	4.32497	25.0618	27.3525	25.2776	32.7977	29.4481	30.2928	GSTU6
OsR498G1018552900.01			36.2264	35.0268	33.6008	133.178	132.142	128.002	107.477	103.143	114.017	82.9215	81.7463	81.692	83.5989	87.4315	83.4434	49.7398	46.7834	48.6892	GSTU6
OsR498G1019075300.01			0.106908	0.0743795	0.132667	1.31738	0.777428	1.50192	5.72963	6.0403	7.37234	1.08447	1.11953	0.783738	9.15255	8.13497	7.61804	23.4108	23.1894	22.8091	GSTU6
OsR498G1019075900.01			4.69161	4.49163	3.79177	9.35932	6.88548	9.04027	19.0301	17.2424	19.3842	12.061	11.9006	12.2087	16.7492	18.2307	19.521	43.4578	41.2209	44.9376	GSTU6
OsR498G1019078900.01			9.95909	8.87854	9.56591	32.6258	31.857	33.7738	17.6515	20.2819	19.3545	61.4506	62.5916	57.1572	37.5021	38.5952	38.7031	24.1676	23.6111	21.7207	GSTU6
OsR498G1019079300.01			16.8906	15.0772	14.2687	71.9194	70.8702	69.0194	67.278	60.8032	69.3585	79.9621	79.47	73.827	88.0538	96.1852	95.4774	73.325	77.7842	80.1285	GSTU6
OsR498G1019080300.01			0.712692	0.472231	0.404301	5.6457	6.03049	5.76676	15.2135	15.4004	15.1653	2.01753	2.17772	2.16919	11.9735	12.4238	11.8995	22.818	22.3874	24.034	GSTU6
OsR498G1019082500.01			0.075369	0.0233052	0.0249409	2.64661	2.85236	2.57705	58.7428	55.4032	59.4584	0.0237066	0	0.0230219	8.03725	6.7257	8.00853	103.66	102.152	102.938	GSTU6
OsR498G1019083700.01			0.0683811	0.28545	0.169714	8.62458	9.36777	6.77038	6.53944	7.04924	6.97898	2.03257	3.71752	3.07045	8.96617	8.97829	9.47214	5.79837	6.82892	7.13252	GSTU6
OsR498G1019085100.01			0.994663	1.14238	0.517238	1.96841	1.86661	2.36591	7.20964	5.07053	6.92447	0.536334	0.590979	1.04169	2.17688	2.5441	1.85053	4.38895	5.51124	4.0658	GSTU6
OsR498G1070163700.01			16.2943	15.5195	17.1278	104.215	100.892	106.83	168.291	162.55	166.284	43.6192	41.702	42.08	180.448	184.834	188.4	184.107	187.209	178.947	GSTU6
OsR498G0305707200.01			6.68552	6.00964	5.84885	7.07307	6.82376	6.84604	13.9205	14.7456	13.7754	6.15659	6.75822	6.70636	8.84537	7.73076	7.81642	14.1129	15.097	14.0238	GSTZ5
OsR498G0305715700.01	1.11.1.11	APX	102.514	99.6673	99.1418	268.793	262.193	260.66	643.023	603.038	635.831	141.645	146.597	146.804	392.046	389.175	391.179	601.136	594.583	611.966	APX1
OsR498G0715018700.01			0.0649405	0	0.12894	1.00422	0.853083	0.463404	3.98502	2.00837	1.61218	0.183838	0.231507	0	1.34602	1.93785	1.21094	1.70308	1.07097	1.42603	APX2
OsR498G0407761800.01			0.521812	1.14413	0.941873	1.19203	0.979245	1.03667	1.39877	1.29779	1.96276	1.05193	1.05694	0.695523	0.812236	1.31444	1.39002	1.72095	1.56463	2.05969	APX3
OsR498G0816581800.01			33.5904	30.3766	31.9498	48.3338	47.29	48.7808	68.6754	67.0485	66.8725	35.0484	35.4199	34.1468	58.5605	60.2485	60.1767	61.7977	65.8983	63.7779	APX4
OsR498G0917876200.01			1.78317	2.07866	1.67625	1.40311	1.27339	1.14013	2.25108	2.47766	2.00229	3.40994	4.97857	4.23694	4.19511	4.95106	4.83415	6.67663	6.8241	7.2454	APX4
OsR498G1221042000.01			0	0	0	0	0	0	0	0	0	0	0.062554	0	0.168672	0.279262	0.27007	0.245429	0.0857424	0.186822	APX5
OsR498G0816484600.01			0.398257	0.396473	0.433944	0.441234	0.355461	0.285922	1.36244	1.24784	1.3129	0.0366638	0.060599	0.0356049	0.420174	0.405801	0.508884	0.925559	1.09465	0.775641	APX6
OsR498G1221041600.01			17.0724	17.4814	16.3246	46.6569	47.8099	46.4695	51.7973	48.8188	54.8598	19.8585	18.8679	19.6421	52.0693	49.3047	50.3675	49.5312	48.2035	49.6787	APX6
OsR498G0408606000.01			19.632	16.8236	16.7387	27.3103	25.7087	25.1239	36.1742	36.7066	36.6878	25.7928	27.4564	27.2415	28.9353	30.8913	29.1691	37.0189	34.269	33.5421	APX7
OsR498G0204100600.01			0.158355	0.169496	0.0725572	0.835868	0.765791	0.749706	2.38807	2.52111	2.13922	0.195405	0.293116	0.267898	0.834275	0.581584	0.735502	1.59727	1.50664	1.78729	APX8
OsR498G0204965900.01	1.17.4.1	RRM1	1.2485	1.07609	1.11258	2.90736	2.70272	2.67448	2.60888	2.90775	2.42244	1.30799	1.31421	1.18012	4.50932	4.13209	4.20746	2.91329	2.4769	2.82598	RNR1
OsR498G0714830900.01	1.11.1.7	ORDX6	35.6217	32.2915	31.7522	0.865422	0.918972	0.648955	0.312204	0.0887584	0.180102	13.3081	13.7163	13.0006	0.680861	1.04973	0.695716	1.10077	0.743488	0.558608	Os07g0638300
OsR498G0409513100.01	1.11.1.9	GPX	0.118533	0.109956	0.196123	0.0381865	0	0	0	0	0	0.0745669	0.10564	0.181033	0	0	0.0350837	0	0	0
OsR498G0305983500.01			29.397	30.235	32.2469	23.4615	21.9325	24.0638	18.0181	17.87	18.5415	33.3411	31.4238	31.9371	21.4425	22.3908	21.0292	21.2209	20.7485	19.2043	GPX4

## Sheet: Z-Core
gene_id_R498	HZ-0h	HZ-24h	HZ-48h	J48-0h	J48-24h	J48-48h
OsR498G0203758400.01	1.40097	-0.533274	-0.867697	1.40735	-0.583122	-0.824225
OsR498G0408663600.01	-0.983889	-0.387812	1.3717	-1.07874	-0.252622	1.33136
OsR498G0102756200.01	-0.940867	-0.443939	1.38481	-1.26246	0.079286	1.18318
OsR498G1221453900.01	-1.0327	-0.3204	1.3531	-1.13605	-0.161381	1.29743
OsR498G0917593000.01	1.41168	-0.632594	-0.779088	1.41204	-0.773883	-0.638157
OsR498G0408689800.01	-0.952681	-0.428811	1.38149	-1.08634	-0.240993	1.32733
OsR498G0100183500.01	-0.907046	-0.486132	1.39318	-1.05541	-0.287509	1.34292
OsR498G0100183700.01	-0.759969	-0.652893	1.41286	-0.984516	-0.386972	1.37149
OsR498G0204995900.01	-1.18891	-0.068768	1.25768	-1.34419	0.291477	1.05271
OsR498G0305276500.01	-1.38178	0.430097	0.951683	-1.41416	0.717345	0.696819
OsR498G1221726500.01	-0.803811	-0.605773	1.40958	-1.20244	-0.0434524	1.24589
OsR498G0511377300.01	-1.14538	-0.145704	1.29108	-1.27224	0.101275	1.17096
OsR498G0306192500.01	-0.839132	-0.56628	1.40541	-1.01264	-0.348619	1.36126
OsR498G0100980700.01	-0.808568	-0.600536	1.4091	-0.615186	-0.795204	1.41039
OsR498G0102648200.01	-1.34399	0.290855	1.05314	-1.41255	0.765598	0.646955
OsR498G0100969800.01	-1.12522	-0.179291	1.30451	-1.40621	0.572961	0.833246
OsR498G0100971400.01	-1.16494	-0.111925	1.27687	-1.39719	0.888061	0.509127
OsR498G0100974400.01	-1.01019	-0.352021	1.36221	-1.21838	-0.0126243	1.23101
OsR498G0100975500.01	-1.10802	-0.207055	1.31507	-1.38362	0.43842	0.945196
OsR498G0305185200.01	-1.28168	0.123183	1.1585	-1.41381	0.735984	0.67783
OsR498G0305185800.01	-1.29088	0.145217	1.14566	-1.39371	0.489051	0.904657
OsR498G0305186000.01	-0.91572	-0.475463	1.39118	-1.39058	0.472334	0.918249
OsR498G0305186200.01	0.306064	-1.34875	1.04269	1.21617	-1.23314	0.0169649
OsR498G1019126800.01	-1.19478	-0.0578816	1.25266	-1.37604	0.405386	0.970655
OsR498G0102048200.01	-1.01498	-0.345368	1.36035	-1.15768	-0.124596	1.28228
OsR498G1120426900.01	-1.32678	0.239439	1.08734	-1.3403	0.279398	1.06091
OsR498G0307169400.01	-0.641798	-0.770463	1.41226	1.22472	-1.22477	5.43806e-05
OsR498G0917267800.01	-1.11978	-0.188147	1.30793	-0.843625	-0.561153	1.40478
OsR498G1019075200.01	-1.41044	0.794651	0.615787	-1.41225	0.770591	0.641662
OsR498G0101803200.01	-1.31263	0.200514	1.11211	-1.39311	0.485756	0.907352
OsR498G0101803400.01	-0.847145	-0.557121	1.40427	-1.281	0.121578	1.15942
OsR498G0713588900.01	-1.05876	-0.282578	1.34134	-1.39285	0.484324	0.908522
OsR498G1018552900.01	-1.37699	0.967629	0.409365	0.623912	0.787158	-1.41107
OsR498G1019075300.01	-0.897501	-0.497753	1.39525	-1.06558	-0.27244	1.33802
OsR498G1019075900.01	-1.02193	-0.335644	1.35757	-0.921588	-0.468187	1.38978
OsR498G1019078900.01	-1.14841	1.28896	-0.14055	1.29418	-0.153312	-1.14087
OsR498G1019079300.01	-1.40987	0.800864	0.609005	-0.661487	1.41325	-0.751766
OsR498G1019080300.01	-1.09496	-0.227632	1.32259	-1.20474	-0.0390738	1.24381
OsR498G1019082500.01	-0.756244	-0.656803	1.41305	-0.786449	-0.624677	1.41113
OsR498G1019083700.01	-1.39555	0.896082	0.49947	-1.29012	1.14674	0.143381
OsR498G1019085100.01	-0.941553	-0.443066	1.38462	-1.10937	-0.204896	1.31427
OsR498G1070163700.01	-1.28916	0.141043	1.14812	-1.41418	0.715631	0.698548
OsR498G0305707200.01	-0.806597	-0.602708	1.40931	-0.928101	-0.460055	1.38816
OsR498G0305715700.01	-1.04499	-0.302727	1.34772	-1.25395	0.06066	1.19329
OsR498G0715018700.01	-1.02037	-0.337828	1.3582	-1.41124	0.784956	0.626287
OsR498G0407761800.01	-1.02631	-0.329472	1.35578	-1.01331	-0.347691	1.361
OsR498G0816581800.01	-1.18598	-0.0741687	1.26014	-1.40166	0.537979	0.863677
OsR498G0917876200.01	0.147261	-1.29172	1.14446	-0.889196	-0.507767	1.39696
OsR498G1221042000.01	#DIV/0!	#DIV/0!	#DIV/0!	-1.35009	1.03966	0.310426
OsR498G0816484600.01	-0.650451	-0.762288	1.41274	-1.18318	-0.0792864	1.26246
OsR498G1221041600.01	-1.40252	0.544121	0.858403	-1.41302	0.756799	0.656222
OsR498G0408606000.01	-1.17526	-0.0936044	1.26886	-1.08553	-0.242238	1.32776
OsR498G0204100600.01	-1.0273	-0.328068	1.35537	-1.0732	-0.261015	1.33421
OsR498G0204965900.01	-1.41133	0.783893	0.627433	-1.21475	1.2345	-0.0197516
OsR498G0714830900.01	1.41402	-0.687	-0.727025	1.41421	-0.706446	-0.707768
OsR498G0409513100.01	1.40953	-0.605219	-0.804316	1.40872	-0.596511	-0.812208
OsR498G0305983500.01	1.29694	-0.160146	-1.13679	1.4079	-0.588308	-0.819587
