# Supplementary material for: Sprouting Enhances Submergence Tolerance in Rice by Promoting Glutathione Biosynthesis and Turnover
Source: Antioxidants (Basel). 2025 Nov 21;14(12):1387. doi: 10.3390/antiox14121387 (PMC12729939; doi:10.3390/antiox14121387)
Supplement: Supplementary file 1 [file antioxidants-14-01387-s001.zip › Table S3.xlsx]

## Sheet: Sheet1
GSH Treatment Concentration	0 mg/L	10 mg/L	100 mg/L	1000 mg/L	10000 mg/L
Shoot Height (mm)	24.97±3.17c	25.44±3.06c	47.47±5.53ab	51.89±4.1a	38.75±6.15b
Root Length (mm)	30.72±14.82b	31.66±12.55b	58.78±8.79a	56.38±6.59a	42.77±10.65ab
Data are presented as mean ± SD (n = 12). Different letters denote the statistically significant differences between treatments at P<0.05, according to the Tukey’s honest significant differences test.
