# Supplementary material for: Sprouting Enhances Submergence Tolerance in Rice by Promoting Glutathione Biosynthesis and Turnover
Source: Antioxidants (Basel). 2025 Nov 21;14(12):1387. doi: 10.3390/antiox14121387 (PMC12729939; doi:10.3390/antiox14121387)
Supplement: Supplementary file 1 [file antioxidants-14-01387-s001.zip › Table S4.xlsx]

## Sheet: Sheet1
Table S4. Meteorological conditions during the field trial period (1–17 May 2025) in Yanwuzhou Village, Liuyang County, Hunan Province.
Date	Mean Temperature (°C)	Minimum Temperature (°C)	Maximum Temperature (°C)	Precipitation (mm)
2025-05-01	23.0125	17.5	31.3	0
2025-05-02	25.0625	17.4	32.2	0
2025-05-03	25.0125	17.4	32.4	0
2025-05-04	21.525	18.3	32.4	2.125
2025-05-05	21	17.6	25.5	3.42857
2025-05-06	22.9375	17.6	28.3	0.0375
2025-05-07	21.0875	17.6	28.3	0.4625
2025-05-08	21.2375	19.9	23.9	4.375
2025-05-09	22.675	18.7	27.9	0.25
2025-05-10	20.1875	15.8	27.9	0
2025-05-11	19.525	11.5	28.3	0
2025-05-12	23.0625	11.5	29.1	0
2025-05-13	25.1375	14.7	31.9	0
2025-05-14	26.15	17.4	32.4	0.0125
2025-05-15	21.4429	20.8	32.4	13
2025-05-16	22.9286	19.9	28.1	2.83333
2025-05-17	25.3625	19.9	30.8	0
