# Supplementary material for: Sprouting Enhances Submergence Tolerance in Rice by Promoting Glutathione Biosynthesis and Turnover
Source: Antioxidants (Basel). 2025 Nov 21;14(12):1387. doi: 10.3390/antiox14121387 (PMC12729939; doi:10.3390/antiox14121387)
Supplement: Supplementary file 1 [file antioxidants-14-01387-s001.zip › Table S5.xlsx]

## Sheet: Fig1
Raw data for Figure 1B: Shoot height (cm) dynamics of YLYJ48 under normal and submerged conditions over the 6-day treatment period.
Flooding Treatment	Days	Sprouting Treament
		0 h	12 h	24 h	36 h	48 h
non-flooded	0	0.00±0.00	0.00±0.00	0.20±0.00	0.38±0.00	0.45±0.00
	1	0.07±0.02	0.24±0.08	0.40±0.09	0.61±0.07	0.84±0.07
	2	0.26±0.01	0.42±0.01	0.84±0.05	1.43±0.17	2.01±0.10
	3	0.76±0.06	0.90±0.11	2.17±0.27	2.81±0.21	3.64±0.17
	4	1.20±0.15	2.24±0.45	3.35±0.45	3.82±0.18	4.86±0.34
	5	2.77±0.18	3.59±0.05	4.45±0.12	4.84±0.18	5.20±0.17
	6	3.59±0.10	4.26±0.33	5.05±0.23	5.09±0.29	5.20±0.27
flooded	0	0.00±0.00	0.00±0.00	0.20±0.00	0.38±0.04	0.45±0.05
	1	0.04±0.01	0.23±0.11	0.80±0.03	1.24±0.06	0.80±0.07
	2	0.62±0.09	1.17±0.18	1.57±0.13	1.76±0.15	1.32±0.08
	3	1.60±0.07	2.19±0.10	2.14±0.12	2.06±0.17	1.56±0.08
	4	2.12±0.06	2.28±0.02	2.46±0.07	2.22±0.11	2.74±0.37
	5	2.32±0.06	2.20±0.09	2.47±0.10	2.78±0.15	3.61±0.40
	6	2.25±0.13	2.49±0.08	2.95±0.44	3.47±0.36	5.66±0.46
Values are presented as mean ± SD (n = 3).
Raw data corresponding to Figure 1C: Shoot height and root length of HZ and YLYJ48 rice varieties under 6-day submergence
	cultivars	Sprouting Treament
		0 h	12 h	24 h	36 h	48 h
Shoot height (cm)	HZ	1.61±0.15	1.77±0.06	1.93±0.05	2.69±0.11	3.04±0.21
	YLYJ48	2.15±0.16	2.49±0.10	2.95±0.54	3.47±0.44	5.66±1.05
root length (cm)	HZ	0.23±0.16	0.65±0.15	1.27±0.29	3.04±0.30	3.67±0.37
	YLYJ48	1.24±0.11	1.56±0.22	3.12±0.38	3.94±0.41	6.49±0.49
Raw data for Figure 1D: Malondialdehyde (MDA) content and activities of catalase (CAT), superoxide dismutase (SOD), and peroxidase (POD) in HZ and YLYJ48 seedlings after 6-day submergence.
	cultivars	Sprouting Treament
		0 h	24 h	48 h
MDA content (nmol g-1 FW)	HZ	2.07±0.07	4.20±0.07	4.78±0.10
	YLYJ48	3.10±0.03	4.41±0.20	6.38±0.17
CAT activity (U g-1 FW)	HZ	39.04±0.54	45.61±0.98	42.77±0.90
	YLYJ48	34.47±0.84	42.05±0.23	39.43±0.78
POD activity (U g-1 FW)	HZ	254.67±5.74	313.23±6.55	316.90±7.48
	YLYJ48	290.58±4.04	321.09±5.70	313.62±5.92
SOD activity (U g-1 FW)	HZ	70.06±3.09	102.50±2.86	89.72±1.50
	YLYJ48	100.76±3.80	111.07±3.73	105.65±3.75

## Sheet: Fig5
Raw data for Figure 5: Biochemical parameters of rice seeds under different sprouting durations
	cultivars	Sprouting Treament
		0 h	24 h	48 h
MDA content (nmol g-1 FW)	HZ	2.63±0.07	3.12±0.10	4.79±0.23
	YLYJ48	2.98±0.04	3.72±0.17	6.06±0.08
GR activity (U g-1 FW)	HZ	0.09±0.00	0.11±0.00	0.15±0.01
	YLYJ48	0.10±0.00	0.11±0.01	0.16±0.00
GPXactivity (U g-1 FW)	HZ	0.00643±0.00013	0.00651±0.00013	0.00663±0.00028
	YLYJ48	0.00634±0.00010	0.00644±0.00013	0.00642±0.00009
GSH content (µg g⁻¹ FW)	HZ	64.86±0.90	77.92±1.25	83.00±2.60
	YLYJ48	82.14±1.57	91.23±1.73	92.52±0.67
GSSG content (µg g⁻¹ FW)	HZ	17.25±0.85	14.45±0.56	19.09±0.81
	YLYJ48	14.69±0.65	12.64±0.30	20.96±0.86
GSH/GSSG ratio	HZ	4.76±0.20	6.31±0.13	4.85±0.24
	YLYJ48	4.42±0.25	6.16±0.12	3.93±0.29
Values are presented as mean ± SD (n = 3).

## Sheet: Fig6
Raw data for Figure 6: Phenotypic and biochemical parameters of rice seeds under different sprouting durations
	cultivars	Sprouting Treament
		0 h	0.1%GSH
Shoot height (cm)	HZ	1.77±0.11	2.65±0.14
	YLYJ48	2.78±0.11	4.24±0.12
MDA content (nmol g-1 FW)	HZ	2.63±0.07	2.69±0.12
	YLYJ48	2.98±0.04	3.35±0.13
GR activity (U g-1 FW)	HZ	0.09±0.00	0.08±0.00
	YLYJ48	0.10±0.00	0.06±0.00
GPXactivity (U g-1 FW)	HZ	0.00643±0.00013	0.00615±0.00003
	YLYJ48	0.00628±0.00003	0.00616±0.00006
GSH content (µg g⁻¹ FW)	HZ	64.86±0.90	78.56±1.78
	YLYJ48	82.14±1.57	91.02±1.81
GSSG content (µg g⁻¹ FW)	HZ	17.25±0.85	29.98±1.45
	YLYJ48	14.69±0.65	28.47±0.28
Values are presented as mean ± SD (n = 3).
